# Supplementary material for: Effects of altitude on chronotype orientations in relation to cardiorespiratory and hematological quantities of college students in Ethiopia
Source: PLoS One. 2019 Jul 17;14(7):e0219836. doi: 10.1371/journal.pone.0219836 (PMC6636757; doi:10.1371/journal.pone.0219836)
Supplement: S1 File — (XLSX) [file pone.0219836.s001.xlsx]

## Sheet: Sheet3
		The underlying Chronotype predictors (demographic and cardiorepiratory parameters)
S/No.	Altitude Backgrounds	Chronotype	Age in years	Height in Meters	Body mass in k.g.	BMI %	# Level	# Stage	Vo2Max in ml/(kg*min)
1	HAB27	Intermediate	21	1.69	64.7	22.6533	13	13	60.7
2	HAB28	Intermediate	20	1.74	65.3	21.5682	6	7	35.5
3	HAB29	Morning	21	1.68	61.5	21.79	12	10	56.6
4	HAB30	Intermediate	22	1.695	59.6	20.7447	8	5	41.5
5	HAB31	Intermediate	20	1.69	66.4	23.2485	10	2	47.4
6	HAB32	Intermediate	19	1.645	58.3	21.5445	5	9	32.5
7	HAB33	Intermediate	19	1.74	67	22.1297	6	5	34.8
8	LAB27	Intermediate	22	1.58	63	25.2363	13	3	58.6
9	LAB28	Intermediate	21	1.645	62.6	23.1336	12	10	56.6
10	HAB38	Intermediate	22	1.705	59.3	20.3989	11	10	53.2
11	HAB39	Intermediate	18	1.645	58.6	21.6554	6	7	35.5
12	HAB40	Intermediate	20	1.68	62	21.9671	6	5	34.8
13	HAB41	Intermediate	18	1.78	61.3	19.3473	8	5	41.5
14	HAB42	Intermediate	22	1.76	71.1	22.9533	10	2	47.4
15	HAB43	Intermediate	20	1.71	55.7	19.0486	5	9	32.5
16	HAB44	Intermediate	18	1.605	58.5	22.7094	6	5	34.8
17	LAB36	Intermediate	20	1.79	59.2	18.4763	4	3	27.2
18	LAB37	Morning	20	1.82	77	23.246	4	3	27.2
19	LAB38	Morning	21	1.83	61.1	18.2448	6	9	36.2
20	HAB21	Intermediate	20	1.675	61.1	21.7777	10	9	49.1
21	HAB22	Intermediate	20	1.625	64.7	24.5018	12	15	55.1
22	HAB23	Intermediate	21	1.665	65.2	23.519	12	6	55.4
23	HAB24	Intermediate	22	1.575	61.7	24.8728	13	1	57.5
24	LAB24	Morning	21	1.68	63.9	22.6403	10	8	49.2
25	LAB25	Morning	23	1.745	62.6	20.5581	10	4	51.4
26	LAB30	Morning	20	1.735	61.4	20.3971	9	7	45.6
27	LAB31	Morning	19	1.76	65.6	21.1777	10	9	49.5
28	HAB51	Intermediate	19	1.57	59.9	24.3012	11	10	53.2
29	HAB52	Intermediate	20	1.795	61.2	18.9943	11	4	51.4
30	LAB32	Intermediate	20	1.58	56.9	22.7928	9	7	45.6
31	LAB33	Morning	21	1.71	62.5	21.3741	10	9	49.5
32	LAB46	Intermediate	20	1.7	57.6	19.9308	14	5	62
33	LAB47	Intermediate	20	1.64	59.8	22.2338	12	3	54.6
34	LAB48	Morning	22	1.695	70.6	24.5734	9	7	45.6
35	HAB45	Morning	20	1.63	52.3	19.6846	14	6	62.2
36	LAB34	Morning	20	1.66	59.6	21.6287	10	1	47.1
37	LAB50	Intermediate	20	1.69	57.8	20.2374	8	7	42.2
38	LAB35	Intermediate	20	1.52	53.2	23.0263	9	6	45.2
39	HAB53	Intermediate	22	1.69	64.7	22.6533	13	13	60.7
40	HAB54	Intermediate	20	1.68	61.5	21.79	12	10	56.6
41	HAB55	Intermediate	20	1.69	66.4	23.2485	10	2	47.4
42	HAB56	Intermediate	19	1.74	67	22.1297	6	5	34.8
43	HAB61	Intermediate	20	1.705	59.3	20.3989	13	6	58.5
44	LAB53	Morning	18	1.79	59.2	18.4763	4	3	27.2
45	LAB54	Intermediate	21	1.83	61.1	18.2448	6	9	36.2
46	LAB55	Intermediate	19	1.58	56.9	22.7928	9	7	45.6
47	LAB56	Morning	20	1.7	57.6	19.9308	14	5	62
48	HAB57	Intermediate	22	1.68	62	21.9671	10	9	49.1
49	HAB58	Intermediate	18	1.76	71.1	22.9533	12	15	55.1
50	HAB59	Intermediate	18	1.605	58.5	22.7094	12	6	55.4
51	HAB60	Intermediate	17	1.57	59.9	24.3012	13	1	57.5
52	LAB57	Morning	19	1.735	61.4	20.3971	9	7	45.6
53	LAB58	Morning	20	1.76	65.6	21.1777	10	9	49.5
54	LAB59	Intermediate	22	1.58	63	25.2363	13	3	58.6
55	LAB60	Intermediate	20	1.645	62.6	23.1336	12	10	56.6
56	LAB11	Intermediate	19	1.68	63.9	22.6403	10	8	49.2
57	LAB12	Morning	19	1.745	62.6	20.5581	10	4	51.4
58	LAB13	Morning	19	1.735	61.4	20.3971	9	7	45.6
59	LAB14	Intermediate	22	1.76	65.6	21.1777	10	9	49.5
