# Supplementary material for: Effects of altitude on chronotype orientations in relation to cardiorespiratory and hematological quantities of college students in Ethiopia
Source: PLoS One. 2019 Jul 17;14(7):e0219836. doi: 10.1371/journal.pone.0219836 (PMC6636757; doi:10.1371/journal.pone.0219836)
Supplement: S2 File — (XLSX) [file pone.0219836.s002.xlsx]

## Sheet: Sheet2
The underlying Chronotype predictors (hematological parameters)
S/No.	Altitude Backgrounds	HGB in g/dL	RBC in (x10^6 /µL)	HCT in %	MCV in fL	PLT in (x10^3 /µL)	WBC in (x10^3 /µL)
1	HAB27	18	5.64	52.6	93.3	227	7.9
2	HAB28	17.8	5.47	50.7	92.8	252	3.9
3	HAB29	16.6	5.33	50.3	94.5	206	6.9
4	HAB30	14.7	4.6	43.5	94.7	271	5.4
5	HAB31	16.3	5.49	48.6	88.6	283	4.2
6	HAB32	16.1	5.32	48.5	91.2	219	4.5
7	HAB33	18.8	5.78	55.1	95.5	195	9.8
8	LAB27	15.5	5.41	47	87	219	6.3
9	LAB28	15.1	4.95	45.9	92.9	239	5.8
10	HAB38	15.6	5.22	47.3	90.8	259	5.5
11	HAB39	17.2	5.72	51.1	89.4	223	10.2
12	HAB40	16.8	5.74	50.2	87.6	204	4.1
13	HAB41	14.3	4.86	43.6	89.8	237	6.2
14	HAB42	16.2	5.07	48.4	95.6	307	9.9
15	HAB43	17.7	5.51	52.3	95	343	5.3
16	HAB44	15.5	5.11	46.1	90.3	197	10.3
17	LAB36	16.4	5.76	49.7	86.3	206	5.4
18	LAB37	16.1	5.29	47.3	89.6	205	6.1
19	LAB38	15.1	4.86	46.1	94.9	271	5.4
20	HAB21	16.4	4.92	48.8	99.2	189	4.7
21	HAB22	16.1	4.92	48.7	99.1	221	3.5
22	HAB23	15.8	5.08	48.2	95	234	7.1
23	HAB24	15	5.55	47	84.7	254	4
24	LAB24	15.8	5.12	47.4	92.6	295	5.6
25	LAB25	17.6	5.52	52	94.3	201	5.9
26	LAB30	14.4	4.85	43.7	90.2	379	6.1
27	LAB31	14.7	4.8	44.3	92.4	253	6.6
28	HAB51	14.9	5.25	46.4	88.4	208	10.1
29	HAB52	16.4	5.01	48.2	96.4	197	5.8
30	LAB32	16.2	5.07	47	92.8	319	5.6
31	LAB33	15.6	5.38	48	89.3	179	5.3
32	LAB46	17	5.48	51.7	94.4	202	4.1
33	LAB47	15.9	5.06	46.9	92.8	171	5.7
34	LAB48	15.5	5.41	46.5	86.1	263	5.3
35	HAB45	18	5.59	54.2	97.1	219	12.2
36	LAB34	15.1	4.83	46.9	97	244	5.4
37	LAB50	15.6	4.69	46.1	98.4	277	7.6
38	LAB35	16.7	5.38	49.5	92.1	229	4.9
39	HAB53	18	5.64	52.6	93.3	227	7.9
40	HAB54	16.6	5.33	50.3	94.5	206	6.9
41	HAB55	16.3	5.49	48.6	88.6	283	4.2
42	HAB56	18.8	5.78	55.1	95.5	195	9.8
43	HAB61	15.6	5.22	47.3	90.8	259	5.5
44	LAB53	16.4	5.76	49.7	86.3	206	5.4
45	LAB54	15.1	4.86	46.1	94.9	271	5.4
46	LAB55	16.2	5.07	47	92.8	319	5.6
47	LAB56	17	5.48	51.7	94.4	202	4.1
48	HAB57	16.8	5.74	50.2	87.6	204	4.1
49	HAB58	16.2	5.07	48.4	95.6	307	9.9
50	HAB59	15.5	5.11	46.1	90.3	197	10.3
51	HAB60	14.9	5.25	46.4	88.4	208	10.1
52	LAB57	14.4	4.85	43.7	90.2	379	6.1
53	LAB58	14.7	4.8	44.3	92.4	253	6.6
54	LAB59	15.5	5.41	47	87	219	6.3
55	LAB60	15.1	4.95	45.9	92.9	239	5.8
56	LAB11	15.8	5.12	47.4	92.6	295	5.6
57	LAB12	17.6	5.52	52	94.3	201	5.9
58	LAB13	14.4	4.85	43.7	90.2	379	6.1
59	LAB14	14.7	4.8	44.3	92.4	253	6.6
